# Supplementary material for: Glutaredoxin Interacts with GR and AhpC to Enhance Low-Temperature Tolerance of Antarctic Psychrophile Psychrobacter sp. ANT206
Source: Int J Mol Sci. 2022 Jan 24;23(3):1313. doi: 10.3390/ijms23031313 (PMC8836231; doi:10.3390/ijms23031313)
Supplement: Supplementary file 1 [file ijms-23-01313-s001.zip]

Archive with 1 entries (1 files):
- ijms-1567984 - supplementary.pdf
